# Supplementary material for: In utero human cytomegalovirus infection expands NK-like FcγRIII+CD8+ T cells that mediate Fc antibody functions
Source: J Clin Invest. 2024 Nov 12;135(1):e181342. doi: 10.1172/JCI181342 (PMC11684805; doi:10.1172/JCI181342)
Supplement: Supporting data values [file jci-135-181342-s208.xls]

## Sheet: 1B-G
1B. CD3+ of CD45 %			1C. CD4/CD8 ratio			1D. CD4+ of CD3 %			1D. CD4+ total			1E. CD8+ of CD3 %			1E. CD8+ total			1F. CD4-CD8- of CD3 %			1F. CD4-CD8- total			1G. CD56+CD16+ of CD45 %			1G. CD56+CD16+ total
cCMV-	cCMV+		cCMV-	cCMV+		cCMV-	cCMV+		cCMV-	cCMV+		cCMV-	cCMV+		cCMV-	cCMV+		cCMV-	cCMV+		cCMV-	cCMV+		cCMV-	cCMV+		cCMV-	cCMV+
15.74	30.9		2.266	0.9901		67.6	46.3		93788.6	190882		28.1	46.8		41389	192787		1.2	3.1		1591.9	11811		31.6	29		70755	195262
19.12	23.1		3.4525	1.02		73.9	47.3		93154.6	157929		19.7	46.3		26981.9	154832		4	2.7		4883.6	8360.9		35.5	27.6		107442	185700
15.94	33.3		2.3445	1.9619		68.4	63		79279.1	199255		28.2	30.2		33815.2	101563		1.7	2.9		1922.6	8637.3		19.8	25.6		33228	122300
19.63	38		2.5878	0.8123		70.5	25.9		106347	254352		26.2	39.6		41095.1	313115		1.6	1.1		2356.7	4718.2		15.6	18		35804	112553
31.12	22.6		2.6218	0.6806		69.8	37.5		160642	141601		25.2	56.6		61271.2	208052		2.7	2.7		6015.7	9393.7		23.1	20.7		75410	135122
12.41	18.8		3.1784	0.5389		73.1	32.9		77051.9	62374.5		20.6	62.5		24242.2	115735		2.8	2.9		2816.5	5227.9		32.4	30.9		68492	101812
18.21	19.8		2.6184	0.9736		70.7	46.1		94577.4	268946		24.9	47.5		36120.6	276229		1	0.8		1276.3	4161.6		28.8	24.5		83134	225832
31.31	11.62		3.7035	1.4491		76.6	56.5		131844	114241		15.5	38.4		35599.5	78834		0.8	3.2		1260.2	6259.8		5.1	42.1		12879	218217
18.72	32.1		2.5395	0.9277		68.9	45.8		88932.7	240621		24.1	49.5		35019.5	259364		2	3		2406.8	15197.1		21.4	19		43242	137863
18.62	43.57		2.6173	0.8504		69.8	42.9		84459.3	226122		25	51.1		32269.3	265912		2.5	2.3		2912.4	11160.5		17.1	16.1		30024	99725
17.81	13.36		3.4578	1.1652		76.3	49.7		72391.1	91866.6		21	42		20935.7	78839.5		1.2	3.7		1116.6	6259.8		28.4	35.8		46494	122488
18.72	15.62		2.7398	1.4645		70.4	54.7		91954.6	57356.9		23.6	36.4		33562.8	39165.7		2.7	5.9		3368.8	5864.9		15.5	42.9		33804	172109
20.75	30.14		2.2462	1.2473		66.4	53.3		108449	122260		25.9	42		48282.2	98022.2		1.1	1		1634.2	2144.9		19.6	21.8		57849	77499
11.5	25.38		1.5597	1.3487		57.2	54.4		47127.8	138941		34.7	39.3		30215.9	103016		2.6	2.3		1954.3	5472		38	8.3		61032	32785
17.03	23.42		2.161	2.595		65.9	69.9		72838	123949		28.4	25.4		33705.8	47764.9		1.8	2.2		1878.3	3766.4		29.6	28.4		64155	93064
11.58	34.92		2.5122	1.4252		68.6	55.7		67674.9	328842		25.2	37.8		26938.6	230737		2.7	2.2		2534.3	12057.5		43.9	27.2		89592	264847
28.81	31.37		2.834	0.9049		71.8	42.5		109783	195306		23.2	47.7		38738.4	215823		1.7	2.8		2485.1	11047.6		37.7	23.7		98590	167448
20.79	21.91		4.1071	1.3592		78.8	53.7		110105	206816		17.9	38.9		26808.2	152157		1.6	5.1		2188.4	18835		24	42.7		54701	343943
24.56	23.94		2.539	1.0183		69	47.9		135729	152401		25.6	47		53457.5	149663		2.8	2.9		5307.8	8821.6		16.5	26.6		53184	132717
20.92	27.52		2.8459	1.1459		71.8	50.9		130064	213580		22.7	44		45702.8	186390		1.6	1.8		2749	7093.1		22	24.7		64942	160296
12.2	20.32		2.6691	0.8336		70.8	42.7		76099	119229		24.4	51.9		28511.5	143024		1.4	2		1435.8	5172.6		20.8	31.7		35653	185890
28.97	31.21		2.159	0.6097		65.6	36.3		124445	263029		27.7	60.5		57639.6	431423		1.7	1.7		2996.6	11829.3		19.3	21.9		59270	252278
21.05	28.32		3.2759	1.8051		73.6	62.3		122794	355614		20.8	33.8		37484.3	197007		3.2	2.3		5170.3	12799.9		19.9	13.4		46260	105162
14.94	18.02		1.7109	0.5942		61	33.9		85979.9	81631		34.2	59.1		50254.9	137379		1.3	4		1732.9	8848.9		29.2	21.9		67045	76311
21.46	26.56		2.3097	0.6046		67.9	32.8		149981	162588		27.3	58.7		64935.8	268928		1.1	1.7		2304.2	6979.8		18.8	16.6		68608	109848
19.61	36.32		3.7874	1.8931		77.1	62.8		128913	203056		19.4	31.9		34037	107263		2.2	2.6		3617.5	8060.2		27.1	20.6		77830	104181
26.58	27.92		2.7881	0.8267		71.7	42.6		115294	116295		23.6	52.2		41352	140671		1.4	2		2152.1	5078.4		19.1	25.3		48526	101992
22.63	15.97		1.473	1.1725		57.4	51.3		96496.5	118927		38.1	43.4		65508.4	101431		1.8	2.9		2890.1	6422.5		23.4	51.9		63025	346255
16.26	25.4		1.0287	1.2867		48.2	53.7		71425.9	178965		46.8	40.8		69434	139092		3	1.3		4268.5	4018.2		32.2	31		89583	169666
15.48	36.1		1.5	1.3549		56.9	53.1		76508.5	171489		37.1	37.2		51005.7	126568		3.5	2.1		4508.1	5932.9		28.8	24.6		69732	118477
16.15	20.52		1.9773	1.7131		63.3	60.4		108508	223786		28.9	34.3		54877.9	130631		1.5	3		2338.5	10707.5		14.4	15.8		31312	101439
22.09	22.74		4.1675	1.0741		77.5	48.9		134208	234284		17	45.3		32203.2	218126		3.4	2.5		5732.5	11220.5		19.9	34		55382	359476
30.79	35.27		4.1804	2.6761		78.4	70.3		199179	427623		16.7	22.7		47645.8	159796		2.2	1.3		5403.1	7314.6		17	17.2		62649	134350
25.82	29.29		1.1699	1.0406		51.1	47.7		113876	134390		43.3	45.7		97335	129151		3	3		6361.8	7859.1		23	17.6		81552	71917
20.01	26.51		2.0514	0.644		64.2	35.8		100081	248841		27.4	56.7		48786.1	386428		0.8	5.5		1115.1	36207.1		19.1	18.3		39461	240726
33.95	27		2.6799	2.3278		70.6	68		145737	270100		23.9	28.3		54382.3	116034		1.6	2.1		3129.9	8149.6		22.7	10.1		70983	72047.7
16.29	28		2.6447	1.571		70.9	57.2		99125.3	239179		26	35.9		37480.9	152242		1.8	5.5		2471.3	22448.6		18.3	16.6		36288	106062
18.71	40.1		0.9864	0.4626		46.1	28.8		74701.7	213900		46.8	66.2		75735.2	462343		2.6	1.6		3838.4	10628.6		20.8	19		53277	185430
16.95	25.6		4.3211	1.1906		78.9	50.9		165753	128299		15.8	42.4		38359.4	107761		2.1	4.5		4239.7	10872.8		27.8	18.6		112187	82415.1
17.51	20.1		3.9657	1.1626		77.8	49.5		260704	156662		17.3	42.2		65740	134753		1.8	5.6		5800.6	16806.6		23.7	13.7		126767	57902.3
26.71	21		2.9026	0.7798		71.1	41.5		203391	142097		20.3	53.7		70071.4	182226		2.2	3.1		5773.7	10196.8		20.1	23		76541	139773
20.23	17.3		3.387	1.0245		75.5	48.6		325608	102491		20.6	47.4		96135.7	100036		1.5	2.5		6269.7	5114.3		15.8	4.4		96064	13707.5
25.48	13.4		2.4441	1.4632		67.5	56.9		192778	126160		22.3	38		78875.1	86220		1.2	2.3		3024	4860.4		25.2	35.8		106644	162503
13.4	28		1.3607	0.9181		55.3	46		115664	146243		39.9	50.3		85005.9	159289		2	1.5		3981.5	4551.1		11.8	20.7		37755	108566
17.22	17.8		4.2487	2.0785		78.4	65.1		279160	142181		17	29.4		65705.2	68403.8		2.7	1.8		9386.5	3719.8		24.3	19.7		142117	73239.4
19.45	31.2		3.6101	1.7901		76.9	62.1		177388	216907		20	33.5		49136.6	121174		1.3	1.7		2930.2	5690.5		10	15.5		31989	72889.4
29.54	16.6		2.8867	1.1336		71.9	50.3		251100	154130		23.6	44.1		86984.7	135963		2.5	3.3		8494.6	9669.8		11.5	40.7		57626	257963
20.5	12.5		2.5548	0.8904		69.7	43.6		160606	101326		25.7	49.4		62865.1	113803		2	3.5		4442.8	7529.5		19.5	53.3		68388	350549
32.06	28.8		1.8072	0.3654		61.3	24.1		500105	93564.5		32	67.7		276735	256091		2.4	7.2		18296.5	26839.2		17.3	33.4		193352	218962
18.76	23.6		2.8269	0.6382		71.7	35.5		296158	184567		24.2	57.5		104763	289218		2.3	3.7		9267.5	17600.4		15	22.2		94643	167920
16.48	21.8		1.728	1.036		60.9	48.7		185203	134145		34.4	46.9		107176	129484		2.7	1.3		7949.9	3366.6		25.4	15.2		138210	64751.1
32.81	29.1		2.7918	0.9191		70.8	44.4		202370	142059		22.6	48.6		72486.9	154568		2.3	3.7		6197.8	11019.3		6.9	10.5		25309	40187.9
18.5	13.4		1.1747	2.5142		51.4	69.4		98539.3	100500		43.4	26.7		83886.6	39973.4		2.8	2.4		5128.4	3402		22.3	8.3		72049.7	16374.7
19.5	25.5		1.9798	0.5252		63.3	31.6		137275	101466		29.4	62.7		69338.9	193198		2.1	2.9		4208.4	8553.8		18.8	28.2		69258.8	143080
22.9	32.3		2.8226	1.3302		71.5	55.8		294252	158768		23.2	41.7		104247	119356		2	1.5		7867.7	4192.8		15.4	18.7		87113.9	85827.9
23.2	28.2		1.3108	0.6344		54	37.7		115833	177859		40.2	60		88367.3	280346		1.6	1.3		3184.4	5974.6		12.3	23.2		39090.5	170494
18	22.9		1.6605	1.1597		60.9	51.5		129974	139283		36	43.9		78274.8	120106		1.4	0.9		2906.8	2270.9		20.6	32		88051.7	174733
24.8	26.3		3.5115	0.6497		74.3	36.8		158260	167965		19.8	58.1		45068.7	258538		4	2.4		8307.6	10205.4		21.4	33.3		67107.9	258584
33.6	26.6		2.1839	0.8883		65.1	45.1		499341	283246		28.4	51		228650	318878		3.9	2.1		28765.6	12682.6		13.9	31.6		172065	326788
19.6			2.7122			71.3			149902			24.9			55270.2			1.6			3263.2			20.1			64109.3
19.9			2.4418			68.1			249227			26			102068			2.7			9437.8			23.2			127965
12.7			2.5627			70.1			202948			26.5			79192.2			2			5676.9			18.4			76488.1
44.2			2.5261			70.7			335521			26.9			132820			0.6			2776.7			6.9			39358.6
29.3			3.3377			74.5			278784			20.5			83526.6			2.4			8678.1			4.7			20862.5
16.4			3.2759			74.6			131717			21.8			40208.3			2.2			3812.9			26.2			76448.8
20.3			1.3164			54			140565			40.3			106780			2.7			6658.3			19.4			77785.3
12.7			3.3362			73			149986			19.5			44956.5			4.1			8049			36.7			161428
8.8			2.2632			64.2			103933			23.4			45924			3.5			4976.3			36.3			136012
22.6			2.6319			69.7			232966			22.7			88514.6			1.5			4610.1			23.4			116004
22.3			2.9563			72.5			182519			23.2			61738.1			2.3			5634.8			25.5			110400
15.1			2.6287			69.3			120013			25			45655.3			3.5			5874.8			34.3			97405.1
32.1			2.2351			66.9			345680			27.5			154659			1.2			5817.9			8.9			62085.5
23.4			1.7459			61.1			131151			34.1			75121.5			2.7			5603			6.6			22984.3
28.2			2.4339			68.4			176306			26.1			72437.7			2.1			5156.6			16.3			57469.5
26.9			4.9881			81.3			198710			14.3			39836.7			1.9			4505.3			17.8			65456.7
26.7			2.917			72			206953			23.5			70947.4			2.7			7571.5			18			78609.9
15			2.264			67.1			170248			28.8			75196.9			2.6			6452.5			26.7			111290
15.2			1.839			62.7			156579			33			85144.3			1.9			4569.9			15.8			71189
19.5			2.8945			71.9			155794			23.4			53823.6			2.5			5256.2			23.4			76661.8
23.7			2.481			68.4			229259			25.6			92407.2			2.7			8633.2			18.9			101551
9.6			1.6504			59.7			65362.8			35.7			39604			3.4			3649.2			36.2			85694.7
21.9			1.6461			59.7			199335			35.6			121094			3			9739.5			25.6			140365
27.4			4.7746			81			206324			15.7			43213.2			1.7			4246.4			23.8			98478.3
27.8			1.765			61.5			226460			33.5			128304			1.9			6660.6			21.3			126176
30.4			1.4513			56.7			140771			37.7			96995.9			1.2			2764.7			19.3			76143.7
28.2			2.4108			68.8			435850			26.9			180793			1.5			9130.9			18.9			178052
12.1			2.9797			70.8			138731			22.1			46559.1			4.6			8706.2			20.9			79664
17.7			2.3537			67			180782			24.9			76807.8			1.9			4692.4			20.7			85194.5
16.7			2.4116			68.8			210528			27.3			87299.3			1.8			5344.9			21.6			121101
19			4.5556			80.1			263128			16.1			57759.8			1.9			6096.9			24.6			127645
21.8			1.8717			61.9			125483			32			67041.6			3.8			7427.3			29.2			121435
11			3.25			74.6			85981.5			21.5			26455.8			1.8			2017.8			32.6			74659.3
12.8			4.1947			78.8			250367			18.1			59685.9			2.2			6911			21.4			126167
20.1			3.4167			75.9			324184			20.8			94883.1			1.3			5410			31.6			265510
18.1			3.1471			73.8			138893			22.7			44134.1			2.4			4450.5			18.5			53545.2
15.1			2.5678			68.5			269222			25.7			104847			4.2			16130.3			31.5			252310
14.5			2.1993			65.7			186830			29			84948			3.7			10271.5			26.9			127011
22.3			4.291			80.1			344127			17.9			80197.2			1			4243.2			11.7			68929
18.5			2.6123			70.4			132491			25.9			50717.9			2			3675.2			15.5			57035.3
26.7			3.061			73.2			442200			22.5			144464			2.2			12919.5			19.1			186749
19.4			5.3687			81.4			152624			11.5			28428.2			2.6			4619.6			26.5			93310.1
24.1			1.924			63.3			161771			31.7			84081.6			2.5			6146.3			25.6			119095
15.5			1.8661			62.6			92339			32.2			49482.4			2.3			3242.4			15.4			33268.6
18			2.4966			68.1			112109			23.8			44904.4			2.3			3489.2			24.2			58733
12.7			3.5292			76.4			111320			20			31543			1.3			1838.8			22			51426.2
10.6			1.6324			57.6			136034			33			83333.9			3.5			7497.9			14.3			50989.8
17.8			1.8588			61.6			111578			31.8			60027.2			3.7			6400.6			28.5			99356.8
19.2			1.9152			64			238079			32.7			124310			1.8			6542.6			25.5			155686
19.8			2.1125			65.8			199421			30.2			94400.5			2.2			6490			28.5			154049
21.3			2.6617			68.5			180274			24.3			67730.1			4.9			12476.6			27.9			136562
22.7			3.3261			74.7			179212			21.2			53880.7			2.3			5388.1			29.4			115627
17.3			3.9608			78.6			123967			18.2			31298.5			1			1534.2			27.8			73278.9
20.8			2.4555			68			140605			25.5			57261.6			2.8			5490.8			30.1			102318
30.1			3.028			73			215064			22.3			71025.3			2			5682			6.3			23313.1
16.1			1.5356			57.6			104705			35.8			68183.9			1.7			2848			36.3			130254
19.9			2.6875			70.7			180300			24.8			67088.3			2.1			5179.6			11.3			37303.2
19.4			1.5537			56.7			214776			33.5			138235			1.4			4618.8			25.9			145916
25.4			1.9673			63.2			190235			30.7			96700.5			3.2			9209.6			9.6			41084.4
14.9			2.3245			66.6			119522			26.6			51418.1			3.2			5448.3			13			41947.1
27.3			3.5307			75.8			236957			18.1			67113.3			1.4			4121			6.9			28707.7
19.9			1.514			58.1			283469			37.9			187232			2.6			12386.9			27.2			268610
23.4			3.0598			72.8			243420			21.1			79555.2			2.1			6656			16.8			90494.1
17.4			2.2188			66.6			119525			27.6			53870.4			1.4			2356.8			17.9			52360.1
25.1			1.2232			52.9			160436			42.9			131159			2.3			6733.6			18.7			92007.2
22.6			3.4489			74.3			193251			19.2			56032.8			3.2			7969.1			27.9			125089
21.7			1.3762			55.6			137803			39.8			100134			2.4			5721.9			16.5			60724.6
17.7			2.3823			67.9			112087			27.4			47051			2.8			4496.3			21.2			54285.6
16.2			2.0755			64.2			159992			30			77087.2			4			9696.5			36			215595
28.6			1.8194			62.8			162118			33.3			89102.9			1.2			2970.1			8.4			33756.5
10			2.5193			68.2			98256.5			24.9			39001.5			3.3			4516			34.3			124531
14.2			3			72.5			152311			22.3			50770.3			2.4			4854.5			33.2			154140
16.7			1.9493			63.1			219339			31.3			112525			3.4			11420.4			19.1			116625
23.7			3.1598			73.8			300151			21.1			94989.3			1.8			7007.4			29.9			207658
14.4			2.9535			72.7			224119			22.3			75883			1.5			4411.8			24.8			147060
19.4			2.5292			68.9			260178			24.4			102869			2			7070.1			12.3			59935.2

## Sheet: 2B,C,D,E
NK subsets	NK_infected																					NK_uninfected
CD16+CD56neg	18.8	27.2	36.4	37.6	29.5	29.4	46.5	18.9	49.9	18.6	21.8	30.6	39.4	20.9	29.8	27.2	19.2	28.2	22.1	23.4	35.1	23	12.5	34	18	24	25.2	17.2	33	17.7	35.4	12.2	43.9	28.8	16.4	25.6	24.2	22.9	16.9	23.6	17.5
CD56dim	75.2	70	59.3	56	65.2	67.5	47.3	78.1	48.2	77.8	74.5	61	57.2	75.4	67.4	67.8	78.8	69.1	73.9	70.9	61.3	71.3	78.1	61.6	77.8	69	70.1	82	62.8	77.6	62.1	81.4	51.3	67.3	80.6	71.1	68.8	68.3	79	69.7	79.7
CD56bright	4.15	1.59	2.31	4.12	2.63	1.49	3.36	0.92	0.98	2.88	2.4	7.36	2.34	3.08	1.81	3.75	1.1	1.51	2.38	4.13	2.52	3.63	6.42	1.38	2.28	4.45	4.35	1.18	2.65	3.6	1.43	5.5	3.75	2.73	1.55	2.41	6.11	7.39	3.17	5.61	1.82
CD57 expression	NK_infected								NK_uninfected
total NK cells	20.7	29.9	33.5	12.9	16.3	29.9	28	40.8	24.7	25.1	1.78	23.1	7.9	24.6	24.8	10.3
CD16+CD56-	20.8	31.5	30.8	14	15.5	31.5	32.1	34.1	22.6	23.6	1.66	12.2	6.84	14.4	15.8	7.81
CD56dim	21.7	29.9	36.3	12.8	17.2	29.9	26	42.8	26.6	27.3	1.88	26.5	8.74	29.6	27.1	12.1
CD56bright	4.45	3.2	3.4	5.42	2.12	5.51	2.39	9.78	0.85	0.41	0.23	1	0.8	2.52	1.45	0.5
NKG2A expression	NK_infected																					NK_uninfected
total NK cells	68	75.8	46	68.4	67.6	67.1	56.7	79	48.3	79.8	73.2	48.9	60.3	59.2	51.2	31.4	63.7	62.6	48.7	76	59.9	66.9	52.7	57.6	67	72.1	75.6	67.7	77	64.6	79.8	76.3	59.4	61.6	54.9	76.3	58.3	79	72.9	54.9	74.1
CD16+CD56-	40.3	54.3	24.6	50.1	46.5	46.5	43	51.6	37.3	53.5	46.4	24.1	45.5	25	28.1	15.7	37.7	42	18.3	61.3	39.4	44.1	16.1	32.2	41.8	51.4	47.8	38.3	57.8	31.8	64.7	41.1	43.3	27.6	16.2	50.7	39.7	55.2	46.9	29.7	25.5
CD56dim	73.8	83.9	57.5	79.4	76.2	75.4	68.1	85.8	59.1	85.9	80.4	57.1	69.4	67.7	60.4	34.5	69.8	70.7	56.6	80.3	70.3	73.1	56	71.1	72.9	78.5	84.5	73.4	86.5	71	88.2	80.4	71.2	74.9	62.1	85.1	62.9	85.3	77.9	61.4	84.5
CD56bright	89.7	92.3	88.3	84.8	93.3	91.2	86	81.7	82.8	86.5	92.2	82.6	86.1	85.5	89.6	86.2	90.9	83.6	89.5	87.8	90	93.4	86.1	92.4	75.1	87.5	93.1	86.9	90.3	89.6	89.1	92.2	87	90.1	93.2	88	80.4	93.7	91.4	81	85.4
NKG2C expression	NK_infected																					NK_uninfected
total NK cells	15.9	13.3	15.7	24	14.8	15.1	13.6	13.3	17.8	1.98	6	15.3	12.5	5.77	7.6	14.6	5.31	2.19	3.19	7.34	9.04	9.69	14.9	8.64	0.19	13.9	18.4	14.7	13.2	4.65	5.08	6.69	4.39	2.1	1.35	3.79	7.88	4.69	5.63	4.49	3.29
CD16+CD56-	11.9	12.2	10.4	20.2	9.43	15	10.1	11.6	15.6	0.47	2.41	4.7	6.36	1.22	4.16	4.94	2.72	0.71	0.84	3.89	7.36	6.95	4.66	6.74	0.42	11.3	16.3	14.6	14.5	2.25	3.98	2.35	2.01	0.5	0.63	1.81	4.01	1.74	2.38	1.25
CD56dim	17.2	13.6	19	25.4	17	14.9	16.3	13.3	19.9	1.94	6.52	19.2	16.2	6.15	8.83	17.9	5.69	2.38	3.29	7.58	9.69	10	15.1	9.36	0.15	13.7	18.2	14.4	11.9	4.66	5.5	6.46	4.72	2.12	1.2	3.83	7.88	4.2	5.64	4.44	3.27
CD56bright	13.7	18.7	16	39.9	16.4	26.2	26.8	40.7	27.6	12.8	22.3	27.4	29.1	26.7	19.4	26.8	24	20.5	21.4	22.5	18.2	20.9	31.9	25.9	0.07	31.7	34.6	37.8	25.9	15.7	14.2	19.8	27.4	18.1	16.3	23.2	23.5	18.2	23	19.1	23.7

## Sheet: 3A,B,C
	cCMV-infected																					cCMV-uninfected
CD8 of CD3+	45.1	66.9	60	42.5	59.1	35.7	44	52.8	41.8	58.5	33.8	32.9	40.2	46.8	46.1	49.6	58.2	36.6	55.9	38.9	42.6	14.6	28.4	44.3	18.9	24.1	23.9	29.6	24.2	38.2	14.8	17.9	16	21	16.6	26.9	21.6	25.4	34.5	28.2	25
naïve	55	61.9	51.1	65.2	33.9	55.8	45.3	47.6														81.1	64.5	63.9	69.1	80.6	80.9	73.1	62.2
Tcm	23.8	25.6	23.2	16.7	23.5	11	31.4	29.1														8.58	12.6	8.85	11.4	3.47	7.04	13.7	13.4
Tem	9.39	5.76	15.3	4.46	32.1	10.1	12.4	12.4														2.47	5.47	4.88	3.08	1.88	2.51	3.3	7.22
Temra	11.7	6.73	10.4	13.6	10.5	23	11	10.9														7.82	17.5	22.4	16.4	14	9.55	9.88	17.3
HLA-DR	10.4	5.74	26.7	3.99	5.37	8.07	6.38	13.1	3.2	4.04	6.93	11.2	10.2									2.18	1.2	1.28	2.17	2.03	1.54	1.07	1.73	0.88	1.21	1.67	1
CD57	57.4	69.5	62.5	36.7	68.9	43.2	19.5	61.4														0.59	0.53	0.52	0.17	0.96	0.45	0.75	0.41
PD-1	1.78	10.4	5.9	6.4	6.48	3.47	2.51	15.3														2.69	1.3	1.23	0.72	1.25	1.22	1.15	0.23

## Sheet: 3F,G
	CD8_infected													CD8_uninfected
GZMH	65669	46132	72562	35797	40225	13709	61530	77275	24102	73068	18195	141370	10037	458	13	117	24	671	469	469	85	1053	7925	9
GZMB	31133	32196	153261	13729	65035	9566	48975	41311	16247	40887	14795	77470	8488	848	47	102	44	398	894	521	60	678	5512	7
PRF1	616	837	27853	575	12849	1099	17703	10829	1272	7464	3330	5509	4106	523	126	52	477	164	2161	186	592	513	807	407
GNLY	45195	45427	188658	15375	23340	5707	37015	115599	24669	139775	13156	248335	4353	4325	1717	1124	559	3854	6109	4344	2601	4440	8494	769
FCGR3A	1349	315	8054	1146	1240	448	8923	6134	352	2608	1071	3781	791	55	1	3	15	35	146	45	34	42	107	4
FCGR3B	41	4	58	14	28	6	255	111	42	29	11	83	6	1	1	1	1	1	2	1	1	1	3	1
NKG7	43592	54284	120838	34349	89334	20088	52799	74557	32341	75273	31101	123784	14846	3532	1023	3175	2170	5364	5527	3528	1910	3455	11209	984
KLRD1	10997	7307	53782	10496	18709	5147	17663	22552	18513	25472	2847	26009	3076	1245	323	634	1395	2062	1621	1549	727	2102	2291	224
KLRF1	466	198	2001	196	44	291	352	516	54	2355	21	1066	186	5	56	78	24	66	55	87	18	103	62	42
KLRC1	946	1692	4535	1457	1119	436	954	2226	258	1716	421	3127	208	157	25	268	87	250	122	182	40	247	391	35
KLRC2	1454	838	10723	474	1169	560	1920	2138	271	7029	702	3743	322	572	181	794	239	1108	387	416	345	793	336	212

## Sheet: 4C,D
cCMV_status	cluster 1249981 abundance	cluster 1249915 abundance
cCMV-	0.00356	0.00332
cCMV-	0.00318	0.0026
cCMV-	0.00356	0.00272
cCMV-	0.00238	0.00184
cCMV-	0.00146	0.00094
cCMV-	0.00084	7e-04
cCMV-	0.00128	0.00076
cCMV-	0.00236	0.00194
cCMV-	0.00276	0.00212
cCMV-	0.00312	0.0027
cCMV-	0.00416	0.00378
cCMV-	0.00264	0.0018
cCMV+	0.02804	0.0203
cCMV+	0.03992	0.00576
cCMV+	0.01294	0.00576
cCMV+	0.06724	0.0465
cCMV+	0.02796	0.01152
cCMV+	0.03106	0.01074
cCMV+	0.03136	0.01836
cCMV+	0.01726	0.01008
cCMV+	0.02328	0.00844
cCMV+	0.01898	0.00358
cCMV+	0.1021	0.07012
cCMV+	0.05702	0.0175
cCMV+	0.02032	0.01408

## Sheet: 4F
	cCMV-infected																					cCMV-uninfected
FcγRIII/CD16	6.62	10.4	17	10	11.7	8.84	2.53	23	20.7	14.8	3.64	27.9	17.2	5.81	9.03	25.1	11.8	5.09	11.2	11.2	12.5	1.72	2.07	1.68	0.94	1.06	3.08	1.28	0.12	1.91	6.47	2.39	2.29	2.52	4.69	2.64	1.9	1.14	2.69	4.83	2.26
NKG2A	11.6	4.33	8.22	2.47	2.56	4.22	1.59	26.6	7.82	14.5	3.76	15.1	7.83	10.1	4.73	5.08	4.44	7.31	8.33	14.7	2.58	0.57	0.6	0.66	0.54	0.66	0.64	0.72	0.12	1.13	3.55	1.13	3.1	0.46	0.56	0.92	2.72	0.65	0.36	0.24	0.68
NKG2C	7.36	3.43	12.6	1.54	7.6	8.8	1.91	7.65	6.61	0.17	1.65	23.3	2.27	3.06	2.61	1.9	1.19	0.31	11.7	6.83	2.46	2.58	0.68	0.35	0.68	1	0.69	0.056	0.44	0.19	0.54	0.48	0.73	0.17	0.098	0.37	0.29	0.31	0.38	0.45	0.29
NKG2A	0.84	0.79	2.3	0.13	0.26	0.57	0.063	3.22	1.32	0.014	0.22	2.13	0.38	0.1	0.23	0.13	0.038	0.034	0.84	1.81	0.042	0.13	0.043	0.028	0.065	0.082	0.085	0.004	0.019	0.017	0.068	0.031	0.045	0.00251	0.0093	0.021	0.049	0.026	0.024	0.00371	0.044

## Sheet: 5C
cCMV status	cluster 1199965 abundance	cluster 1199958 abundance
cCMV-	9.33333e-05	0.00193333
cCMV-	0.00028	0.00452
cCMV-	0.00045333	0.00713333
cCMV-	2.66667e-05	0.00178667
cCMV-	0.00042667	0.00406667
cCMV-	0.00013333	0.00357333
cCMV-	0.0002	0.00488
cCMV-	8e-05	0.000853333
cCMV+	0.0157067	0.00414667
cCMV+	0.0893333	0.0206267
cCMV+	0.0396667	0.0348667
cCMV+	0.0219467	0.0206
cCMV+	0.09052	0.0220667
cCMV+	0.0249333	0.0101733
cCMV+	0.00633333	0.012
cCMV+	0.0482533	0.0372533

## Sheet: 5D, E
	cCMV-infected								cCMV-uninfected
γδ TCR of CD3+ %	5.44	3.93	5.57	8.98	3.17	3.36	12.2	1.81	2.79	0.62	1.01	1.94	1.53	1.23	1.36	0.57
CD8+CD4+ of γδ TCR %	1.3	0.46	0.52	2.2	0.51	1.18	2.53	1.51	0.43	0.15	0.78	0.33	0.37	1.88	0.52	0.65
CD8+CD4- of γδ TCR %	68	70.2	43.3	76.6	44.8	42.3	56	56.4	18	6.9	11.4	22.7	17	19.2	13.6	17.7
CD8-CD4+ of γδ TCR %	3.66	0.96	1.34	1.46	2.58	4.09	1.86	4.24	6.98	12.3	15.2	8.34	7.8	10.2	13.1	12.1
CD8-CD4- of γδ TCR %	27	28.4	54.8	19.8	52.1	52.5	39.6	37.8	74.5	80.7	72.6	68.7	74.8	68.6	72.8	69.6
FcγRIII/CD16 of γδ TCR %	60.5	66	42.1	62.7	13.7	33.1	52.2	28.3	5.76	1.2	5.18	6.46	8.83	9.76	11.3	7.68

## Sheet: 5F
	CD8+FcγRIII- (cCMV-)								CD8+FcγRIII- (cCMV+)								CD8+FcγRIII+ (cCMV+)
αβ TCR+	87.9	94.5	79.1	91.7	90.8	94.3	89.2	89.6	96.3	95.8	93.8	93	94.8	85	95.1	88	90.8	94.9	92.3	90.4	46.4	20.4	55.8	60.9
γδ TCR+	0.69	0.18	1.22	1.01	0.73	0.48	0.97	0.81	1.2	0.14	0.87	0.96	2.4	12.3	3.14	8.99	5.21	0.83	2.47	4.39	50.7	73.7	39	33.2

## Sheet: 5G
	FcRT_infected								CD8CD16neg_infected								CD8CD16neg_uninfected
γδ TCR	34.2	24.4	30.3	48	16.7	19.3	30.7	9.86	2.98	2.09	3.56	5.91	3.22	2.93	9.54	2	1.25	0.18	0.66	1.5	1	0.83	0.83	0.72
naive	33	25	13	24.9	5.39	19.2	28.6	17.9	46.8	61.8	49.6	63.8	31.5	51	37.5	45.2	78.1	58.4	57.2	64.2	65.2	77.6	69.8	57.4
Tcm	17.1	21.3	8.24	12.2	4.51	2.68	26.1	28.5	18.4	23.7	19.8	15.8	18.1	9.51	22.1	25	8.06	11.1	7.71	10.7	2.39	6.32	13	11.7
Tem	7.53	14.6	28.2	5.2	47.4	9.89	22.4	23.9	16.8	7.27	19	6.27	37.6	12.6	21.2	15.8	3.06	7.01	6.09	3.95	3.15	3.08	4.14	8.83
Temra	42.4	39.1	50.6	57.7	42.7	68.2	23	29.7	18.1	7.2	11.6	14.1	12.8	26.9	19.3	14	10.8	23.5	29	21.2	29.2	13	13.1	22
CD57	74.6	79.4	53.7	80.5	24.9	66.7	85.7	86.9	68.1	68.4	34.8	58.8	19.3	41	54.1	55.3	0.45	0.4	0.15	0.63	0.5	0.81	0.36	0.52
PD1	21.7	34.3	33.4	23.2	17.8	15.4	19.7	15.4	4.46	7.61	3.39	2.35	2.11	2.31	14	0.81	1.11	0.22	0.62	0.96	1.12	1.13	0.83	2.64
NKG2A	4.19	10.8	7.02	12	8.01	12.9	62.3	20.2	2.34	3.58	1.96	7.45	1.42	3.37	15.9	10.9	0.49	0.1	0.26	0.38	0.45	0.51	0.38	0.39
NKG2C	20.4	17.3	7.39	32	9.51	42.3	17.4	21.3	5.9	1.81	0.89	8.61	1.72	5.54	4.74	6.37	0.22	0.41	0.51	0.035	0.44	0.66	0.32	1.93

[truncated: 5 more sheets: 6E, 8C, 8E, G, S5A-C, S9A-D]
